# Supplementary material for: Universal rhythmic architecture uncovers two modes of neural dynamics
Source: Nat Commun. 2026 May 30;17:7024. doi: 10.1038/s41467-026-73553-8 (PMC13392403; doi:10.1038/s41467-026-73553-8)
Supplement: Supplementary file 4 — Source Data [file 41467_2026_73553_MOESM4_ESM.xlsx]

## Sheet: Fig_1B
Lag/Freq	0.4	0.45	0.5	0.55	0.6	0.65	0.7	0.75	0.8	0.85	0.9	0.95	1	1.05	1.1	1.15	1.2	1.25	1.3	1.35	1.4	1.45	1.5	1.55	1.6	1.65	1.7	1.75	1.8	1.85	1.9	1.95	2	2.05	2.1	2.15	2.2	2.25	2.3	2.35	2.4	2.45	2.5	2.55	2.6	2.65	2.7	2.75	2.8
3.16228	0.927767	0.909628	0.889744	0.868229	0.845208	0.82081	0.795175	0.768445	0.737249	0.708685	0.679495	0.649827	0.61983	0.589649	0.559424	0.529291	0.49938	0.469812	0.440704	0.408639	0.380853	0.353833	0.327657	0.302397	0.278112	0.254857	0.232672	0.211593	0.191645	0.170575	0.153077	0.136736	0.121546	0.107491	0.0945495	0.082691	0.0718793	0.0620701	0.053213	0.045253	0.0372942	0.0310319	0.0254619	0.0205136	0.0161197	0.0122189	0.00876872	0.00577807	0.0034707
3.34965	0.932699	0.914612	0.897258	0.875788	0.852699	0.831278	0.80554	0.778608	0.75419	0.725456	0.696	0.669763	0.6394	0.612624	0.581928	0.551277	0.524612	0.494438	0.464709	0.439159	0.410588	0.382786	0.359165	0.33305	0.307945	0.286857	0.263807	0.244589	0.223743	0.204106	0.187927	0.170585	0.154465	0.14135	0.127476	0.11476	0.104554	0.0939033	0.084284	0.0766696	0.0688292	0.0626748	0.0563893	0.0508393	0.0465375	0.0422055	0.0384525	0.0356154	0.0328597
3.54813	0.938469	0.923325	0.906736	0.888786	0.866722	0.846168	0.824558	0.801998	0.778597	0.750971	0.726154	0.700857	0.675196	0.645569	0.619509	0.593437	0.567458	0.541671	0.512558	0.487497	0.462906	0.43886	0.415424	0.389466	0.367534	0.346376	0.326032	0.303817	0.28531	0.267688	0.250961	0.235129	0.218125	0.204187	0.191107	0.178864	0.167431	0.155316	0.145509	0.136405	0.127965	0.119081	0.111929	0.105317	0.0992047	0.0935577	0.0876302	0.0828692	0.0784772
3.75837	0.946236	0.931966	0.916237	0.899139	0.880764	0.861214	0.843602	0.822153	0.799841	0.776782	0.753092	0.732373	0.707823	0.682976	0.657947	0.632845	0.611353	0.586396	0.561658	0.537228	0.513192	0.489627	0.469854	0.447339	0.425471	0.404295	0.383851	0.366933	0.347921	0.329707	0.312301	0.295707	0.282127	0.267028	0.252719	0.239181	0.226393	0.21433	0.204545	0.193751	0.183595	0.174044	0.165066	0.157803	0.149805	0.142292	0.135235	0.128606	0.123244
3.98107	0.949516	0.935292	0.921883	0.904908	0.889293	0.869932	0.852441	0.834202	0.812082	0.792491	0.76901	0.74844	0.724036	0.702859	0.681523	0.656531	0.635104	0.610196	0.588997	0.564524	0.543833	0.523459	0.500153	0.48062	0.4584	0.439879	0.418919	0.401534	0.384702	0.365781	0.350186	0.332724	0.318386	0.302388	0.289292	0.274723	0.262828	0.251469	0.238873	0.22862	0.21727	0.208043	0.19784	0.189555	0.181673	0.172964	0.165896	0.158088	0.151752
4.21697	0.947143	0.933958	0.91951	0.903874	0.887133	0.869375	0.850687	0.831165	0.810902	0.789994	0.768539	0.746633	0.724372	0.701851	0.675371	0.6526	0.629851	0.607205	0.584742	0.562531	0.540641	0.519133	0.498061	0.477475	0.457419	0.43793	0.419039	0.400772	0.380276	0.363422	0.347237	0.331725	0.316884	0.30271	0.289193	0.276321	0.264077	0.252442	0.241396	0.230916	0.220977	0.211555	0.20118	0.192788	0.184833	0.177289	0.170133	0.163342	0.156895
4.46684	0.943642	0.928601	0.91489	0.897112	0.877987	0.857626	0.839797	0.817473	0.794251	0.774304	0.749762	0.72468	0.699184	0.677712	0.65178	0.625783	0.599836	0.578333	0.552766	0.527552	0.50688	0.482559	0.458845	0.435814	0.417192	0.395584	0.374829	0.354973	0.339139	0.321016	0.30387	0.287711	0.275001	0.260651	0.247269	0.236842	0.225171	0.214383	0.204434	0.196746	0.188198	0.180331	0.173086	0.167476	0.161205	0.155378	0.150819	0.145656	0.140781
4.73151	0.939918	0.922656	0.906823	0.886188	0.86772	0.848179	0.823432	0.80183	0.774864	0.751629	0.727798	0.698544	0.673727	0.643557	0.618197	0.592734	0.562166	0.53678	0.506545	0.481632	0.457057	0.428115	0.404534	0.37698	0.354712	0.328912	0.308245	0.288394	0.265724	0.247848	0.227688	0.212018	0.19742	0.181375	0.169271	0.156306	0.14682	0.138533	0.130145	0.124401	0.118905	0.115381	0.112252	0.110418	0.109148	0.108193	0.107735	0.107434	0.107285
5.01187	0.936011	0.920062	0.902565	0.883604	0.863274	0.841669	0.814206	0.790161	0.765179	0.739368	0.712841	0.685707	0.658077	0.630062	0.601768	0.5733	0.539052	0.510555	0.482197	0.454065	0.426243	0.39881	0.371837	0.345392	0.319536	0.289364	0.264994	0.241374	0.218543	0.196538	0.17539	0.155129	0.135782	0.117379	0.0965918	0.0804083	0.0653524	0.0515903	0.0394684	0.0297558	0.0240008	0.0238107	0.028305	0.0364894	0.043907	0.0512044	0.0581277	0.0645629	0.0704589
5.30884	0.935119	0.921649	0.903259	0.883241	0.861708	0.838779	0.814578	0.794389	0.768228	0.741165	0.713338	0.684882	0.661756	0.632511	0.603014	0.573393	0.543774	0.514277	0.490845	0.461851	0.433283	0.405238	0.377805	0.356354	0.330225	0.304922	0.280509	0.257044	0.234583	0.21737	0.19684	0.177452	0.159256	0.142311	0.126684	0.115186	0.102152	0.0907223	0.0810417	0.0732642	0.0685002	0.0644162	0.0623474	0.0620799	0.0632801	0.0655691	0.0679433	0.0713371	0.074986
5.62341	0.939549	0.922294	0.903169	0.886606	0.864436	0.845615	0.820857	0.800159	0.773307	0.75114	0.722711	0.699493	0.670015	0.640179	0.61616	0.586078	0.562059	0.532215	0.50857	0.479412	0.456481	0.42841	0.401096	0.379857	0.35415	0.334308	0.310472	0.292217	0.270464	0.253943	0.23443	0.21621	0.202583	0.186747	0.175041	0.161612	0.151825	0.140771	0.132853	0.124079	0.116505	0.111268	0.105691	0.101955	0.0981201	0.0956645	0.0932854	0.0918797	0.0906742
5.95662	0.941682	0.924012	0.908423	0.891623	0.869038	0.849804	0.829626	0.808595	0.781242	0.758624	0.735453	0.705854	0.681781	0.657457	0.626838	0.602278	0.577752	0.553342	0.523109	0.499235	0.475712	0.446898	0.424389	0.402417	0.375779	0.35518	0.335252	0.316024	0.293013	0.275446	0.258644	0.23873	0.223675	0.209398	0.192639	0.18009	0.16829	0.157221	0.144384	0.134889	0.126056	0.11591	0.108483	0.101643	0.0953732	0.088312	0.0832698	0.0787591	0.0738649
6.30957	0.94337	0.925099	0.908909	0.891416	0.872716	0.852905	0.832086	0.810363	0.787844	0.764635	0.740846	0.716584	0.691955	0.667063	0.642009	0.61689	0.5918	0.566826	0.542052	0.511483	0.487433	0.46381	0.440674	0.418073	0.396051	0.374646	0.35389	0.333806	0.314415	0.295729	0.277757	0.260502	0.243962	0.228131	0.212998	0.19855	0.181424	0.168445	0.15608	0.144303	0.133085	0.122396	0.112206	0.102483	0.0931972	0.0843172	0.0758144	0.0676617	0.0598345
6.68344	0.938944	0.927091	0.909899	0.891227	0.871197	0.849936	0.827576	0.810167	0.786212	0.761536	0.736275	0.710566	0.684541	0.664894	0.638625	0.612383	0.586279	0.56042	0.5349	0.516036	0.491316	0.467155	0.443613	0.420743	0.398588	0.382461	0.361634	0.341593	0.322351	0.303912	0.286274	0.273566	0.257306	0.241813	0.227065	0.21304	0.19971	0.190152	0.177969	0.1664	0.155413	0.144977	0.135064	0.127954	0.118888	0.110272	0.102087	0.0943155	0.0869475
7.07946	0.934165	0.915682	0.900564	0.878863	0.86152	0.837116	0.811419	0.79141	0.763905	0.742762	0.714039	0.684885	0.662849	0.633387	0.603992	0.582091	0.553211	0.531872	0.503958	0.476773	0.456931	0.43128	0.412694	0.388838	0.36609	0.349782	0.329064	0.309532	0.295662	0.278197	0.265857	0.250389	0.236007	0.225902	0.213291	0.204444	0.19341	0.183182	0.175998	0.167012	0.158642	0.15273	0.145287	0.140004	0.133321	0.127012	0.122502	0.116764	0.111318
7.49894	0.927832	0.905929	0.8879	0.861896	0.841041	0.819139	0.788484	0.764543	0.731561	0.706172	0.680347	0.645426	0.619011	0.583697	0.557275	0.522327	0.496451	0.470966	0.437749	0.413516	0.382261	0.359707	0.337989	0.31044	0.290909	0.266473	0.249407	0.233466	0.214012	0.200801	0.185042	0.174611	0.162515	0.154752	0.148049	0.140632	0.136095	0.131224	0.128316	0.125931	0.12339	0.121844	0.120107	0.11896	0.117531	0.116479	0.115405	0.113899	0.112693
7.94328	0.920077	0.90141	0.881077	0.859185	0.827768	0.80269	0.776451	0.74918	0.711441	0.682274	0.652517	0.622301	0.591758	0.550746	0.519934	0.48921	0.458689	0.4185	0.38887	0.359786	0.331337	0.303605	0.267874	0.2421	0.217273	0.19345	0.163348	0.14209	0.122036	0.103269	0.0859122	0.0653236	0.052297	0.0421344	0.0359497	0.0352135	0.0392897	0.045445	0.0523941	0.0594289	0.068349	0.0744852	0.0800676	0.0850718	0.0908443	0.0945168	0.0976509	0.100274	0.102415
8.41395	0.926154	0.907346	0.886714	0.864377	0.832164	0.80636	0.779305	0.751148	0.722038	0.692131	0.66158	0.63054	0.599163	0.567601	0.536	0.504506	0.473256	0.442385	0.412021	0.382287	0.3533	0.325169	0.298003	0.271902	0.246968	0.223299	0.200998	0.180173	0.15491	0.138019	0.123063	0.110214	0.0996413	0.0914769	0.0857599	0.0823848	0.0810822	0.0814553	0.0830559	0.0854584	0.0883048	0.0913179	0.0942955	0.0970977	0.0996323	0.101843	0.103698	0.105187	0.106312
8.91251	0.932358	0.914368	0.89458	0.873122	0.857958	0.834031	0.808823	0.782492	0.755199	0.72711	0.698392	0.669211	0.649583	0.620001	0.590395	0.560923	0.531738	0.502985	0.474806	0.44733	0.429466	0.403433	0.378413	0.354501	0.331783	0.310334	0.290214	0.271471	0.259756	0.243369	0.228404	0.214847	0.202662	0.191792	0.182161	0.173676	0.168602	0.161779	0.155791	0.150511	0.145816	0.141591	0.137728	0.135307	0.131849	0.128535	0.12531	0.12213	0.118965
9.44061	0.940159	0.929239	0.911389	0.891889	0.870875	0.856097	0.832889	0.80857	0.79182	0.766007	0.739517	0.712512	0.694304	0.666801	0.639208	0.620837	0.593424	0.566306	0.53961	0.522107	0.496373	0.471353	0.455113	0.431468	0.408739	0.394122	0.373028	0.352958	0.333927	0.321819	0.304519	0.288237	0.277934	0.26328	0.249546	0.236681	0.228558	0.21701	0.20617	0.199305	0.189501	0.180237	0.171451	0.165832	0.157723	0.149955	0.144945	0.137656	0.13061
10	0.951442	0.936384	0.919571	0.907447	0.887987	0.874225	0.852506	0.837375	0.813814	0.789355	0.772627	0.74702	0.729671	0.703346	0.685658	0.659027	0.641266	0.614711	0.588369	0.570983	0.545243	0.52835	0.503476	0.487235	0.463437	0.447971	0.425403	0.403625	0.389559	0.369149	0.356007	0.336989	0.324773	0.307132	0.290296	0.279509	0.263963	0.25401	0.239674	0.230498	0.21728	0.208818	0.196624	0.185	0.17755	0.166804	0.159912	0.149961	0.143574
10.5925	0.955533	0.940939	0.930202	0.912674	0.900098	0.886857	0.865844	0.851132	0.828122	0.812221	0.787644	0.770844	0.753765	0.727721	0.710141	0.683549	0.665734	0.647896	0.621175	0.603438	0.577027	0.559594	0.533775	0.516817	0.50009	0.475474	0.459404	0.435848	0.420526	0.405522	0.383629	0.36945	0.348817	0.335489	0.316139	0.303667	0.291535	0.27397	0.262678	0.246356	0.235879	0.225722	0.211072	0.201688	0.188176	0.179535	0.167113	0.159183	0.151528
11.2202	0.957428	0.942614	0.93166	0.91989	0.907347	0.88718	0.872902	0.858013	0.834645	0.818448	0.801816	0.7848	0.758663	0.740902	0.722929	0.70479	0.677369	0.659011	0.640639	0.61314	0.594899	0.57677	0.558785	0.53214	0.514634	0.497362	0.471935	0.45533	0.439019	0.423016	0.399609	0.384416	0.36956	0.347918	0.333922	0.320273	0.306974	0.287676	0.275243	0.263155	0.24566	0.234417	0.223506	0.212924	0.197656	0.187875	0.178407	0.169247	0.156077
11.885	0.956762	0.946364	0.928932	0.91616	0.902528	0.888094	0.872916	0.857053	0.840566	0.814804	0.797031	0.778852	0.76033	0.741524	0.722494	0.693654	0.674311	0.654937	0.63558	0.616289	0.597106	0.578073	0.549886	0.531384	0.513148	0.495205	0.477577	0.460284	0.435007	0.418617	0.402607	0.386984	0.371753	0.356916	0.342474	0.321549	0.308087	0.29501	0.282313	0.269988	0.258029	0.240759	0.229679	0.218937	0.208522	0.198428	0.188644	0.179163	0.16549
12.5893	0.952963	0.940944	0.927736	0.91341	0.89804	0.881703	0.864482	0.837176	0.818114	0.798468	0.778326	0.757774	0.736898	0.715782	0.694508	0.673155	0.651798	0.630508	0.609354	0.588399	0.567699	0.547309	0.527276	0.507642	0.488444	0.469713	0.451476	0.433753	0.416561	0.399909	0.383805	0.36825	0.353242	0.338776	0.324844	0.311433	0.298529	0.280091	0.268383	0.257121	0.246285	0.235854	0.225809	0.21613	0.206796	0.197789	0.189091	0.180684	0.172554
13.3352	0.945735	0.930939	0.914619	0.89688	0.877835	0.857605	0.836312	0.814087	0.791059	0.767362	0.743128	0.730852	0.706061	0.68106	0.655976	0.630927	0.606031	0.581396	0.557124	0.533311	0.510042	0.487393	0.465433	0.444219	0.433908	0.4139	0.39474	0.37645	0.359043	0.342523	0.326884	0.312113	0.298188	0.28508	0.272755	0.261174	0.255649	0.245102	0.235185	0.225852	0.217053	0.208743	0.200875	0.193406	0.186297	0.179509	0.17301	0.16677	0.160761
14.1254	0.935997	0.917257	0.896483	0.873834	0.849485	0.823616	0.810172	0.782385	0.753567	0.723921	0.693651	0.678345	0.647519	0.616572	0.585699	0.555088	0.539938	0.510055	0.480868	0.452529	0.425183	0.398958	0.386301	0.361965	0.339003	0.317487	0.297469	0.288033	0.270315	0.254133	0.239464	0.226261	0.220187	0.209045	0.199159	0.190416	0.182691	0.175857	0.172732	0.166992	0.161828	0.157131	0.152802	0.150748	0.146819	0.143073	0.139462	0.135948	0.134218
14.9624	0.915789	0.903875	0.878061	0.84979	0.819307	0.803317	0.770009	0.73516	0.717246	0.68062	0.643168	0.605181	0.586076	0.547818	0.509727	0.490828	0.453486	0.416964	0.399086	0.364241	0.330799	0.298974	0.283731	0.254712	0.227807	0.215206	0.191824	0.171017	0.152946	0.144979	0.131235	0.120413	0.116068	0.109369	0.105029	0.102593	0.101933	0.101417	0.101605	0.101843	0.102421	0.102946	0.103262	0.103309	0.103145	0.102616	0.102213	0.101142	0.0997424
15.8489	0.911066	0.883058	0.867853	0.83523	0.817893	0.781373	0.742686	0.722641	0.681375	0.660247	0.61723	0.573505	0.551489	0.507372	0.463425	0.441619	0.398533	0.377329	0.335769	0.295557	0.276029	0.238262	0.22007	0.185172	0.152374	0.136799	0.107355	0.0802517	0.0675983	0.0441431	0.0333894	0.0143971	0.00904528	0.0153234	0.0289607	0.0352652	0.0464993	0.0558793	0.0598955	0.0666484	0.0718016	0.0738209	0.0768341	0.0778648	0.079067	0.079248	0.0790021	0.0779292	0.0771383
16.788	0.915975	0.887167	0.871439	0.837564	0.819515	0.781447	0.761533	0.720219	0.698929	0.655363	0.6332	0.588394	0.565862	0.520814	0.476142	0.454077	0.410739	0.389562	0.348422	0.328548	0.290407	0.272221	0.237821	0.221686	0.191741	0.178011	0.153234	0.142267	0.12335	0.115456	0.102844	0.0980889	0.0914165	0.0879043	0.0870429	0.0864973	0.0865889	0.0870361	0.0872481	0.0873882	0.0872456	0.0864247	0.0857226	0.0837149	0.0824129	0.0792427	0.0773933	0.0732238	0.0709303
17.7828	0.91395	0.899784	0.884731	0.852171	0.834776	0.798042	0.778824	0.738995	0.718509	0.697726	0.655521	0.634225	0.591555	0.570302	0.528248	0.50756	0.467125	0.447478	0.428273	0.391361	0.37373	0.340288	0.324534	0.295068	0.281388	0.256177	0.244648	0.233829	0.214266	0.205481	0.189766	0.182766	0.170283	0.164713	0.159531	0.15015	0.145865	0.137899	0.134146	0.12694	0.123434	0.116507	0.113053	0.109589	0.102591	0.0990463	0.0918514	0.088201	0.0808046
18.8365	0.926225	0.912915	0.883617	0.867744	0.851135	0.81596	0.797524	0.778608	0.739609	0.719657	0.699492	0.658782	0.638363	0.597699	0.57757	0.557648	0.518625	0.499616	0.480997	0.445075	0.427833	0.411105	0.379269	0.364189	0.34968	0.322382	0.30959	0.285679	0.274536	0.263914	0.244153	0.234973	0.226228	0.209952	0.202373	0.195133	0.181582	0.175226	0.163251	0.157594	0.152134	0.141744	0.136787	0.131972	0.122726	0.118277	0.113934	0.105543	0.101484
19.9526	0.935452	0.908611	0.893762	0.878042	0.861516	0.826314	0.807776	0.788706	0.749253	0.729011	0.708518	0.687842	0.646207	0.625376	0.604615	0.563535	0.54332	0.523385	0.503775	0.465682	0.447267	0.42931	0.411835	0.378404	0.362476	0.347084	0.317928	0.304164	0.29094	0.278249	0.254437	0.243296	0.232652	0.212801	0.20357	0.194783	0.186427	0.170955	0.163811	0.157043	0.144577	0.138851	0.133444	0.12834	0.118984	0.114701	0.110661	0.103249	0.0998468
21.1349	0.929901	0.91589	0.900812	0.884733	0.849846	0.831182	0.811803	0.791784	0.771201	0.728645	0.706823	0.684736	0.662458	0.640059	0.595165	0.572799	0.550568	0.528526	0.506727	0.464047	0.443252	0.422869	0.402931	0.364503	0.346059	0.328154	0.310801	0.294014	0.262173	0.247132	0.232685	0.218833	0.205581	0.180881	0.169437	0.1586	0.148372	0.129754	0.121368	0.113602	0.106457	0.0999322	0.0887331	0.0840429	0.0799398	0.0764017	0.0733991	0.0688489	0.0672109
22.3872	0.937847	0.923872	0.908679	0.874921	0.856504	0.837165	0.816984	0.796042	0.774422	0.752208	0.706323	0.682817	0.659041	0.635074	0.610992	0.586867	0.56277	0.514918	0.491286	0.467924	0.444881	0.422206	0.399938	0.378116	0.335932	0.315625	0.295869	0.276683	0.258079	0.240068	0.222661	0.189674	0.1741	0.159142	0.144798	0.131067	0.117946	0.105432	0.0822123	0.0715025	0.0613927	0.0518883	0.0430043	0.034775	0.0272763	0.0153978	0.0122902	0.0122754	0.0148047
23.7137	0.933534	0.91863	0.902446	0.885059	0.866551	0.847006	0.826514	0.805163	0.783044	0.760251	0.736875	0.688742	0.664168	0.639373	0.614444	0.589463	0.564512	0.539666	0.514998	0.490575	0.466462	0.442716	0.419392	0.396539	0.352413	0.331215	0.310635	0.290698	0.271427	0.25284	0.234954	0.217781	0.201332	0.185618	0.170647	0.156427	0.142966	0.118356	0.107229	0.096907	0.0874093	0.0787597	0.0709871	0.0641251	0.0582086	0.0532687	0.0493223	0.0463605	0.0443369
25.1189	0.943689	0.929319	0.913535	0.896423	0.878071	0.858574	0.838027	0.81653	0.794187	0.7711	0.747373	0.723112	0.698419	0.673398	0.64815	0.622773	0.597363	0.572012	0.546807	0.497165	0.472878	0.449039	0.425708	0.402941	0.380787	0.359289	0.338485	0.318407	0.299084	0.280536	0.262783	0.245838	0.229711	0.214412	0.199942	0.186304	0.173496	0.161515	0.150352	0.139999	0.130442	0.121666	0.113651	0.106372	0.0998029	0.0939101	0.0886572	0.0840034	0.0799047
26.6073	0.939419	0.92402	0.907135	0.888863	0.869305	0.848569	0.848569	0.826767	0.804014	0.780424	0.756117	0.731209	0.705819	0.680064	0.654058	0.627913	0.601738	0.575638	0.549712	0.524052	0.498748	0.473878	0.449517	0.425731	0.402578	0.38011	0.358371	0.337399	0.317223	0.297868	0.279352	0.261687	0.261687	0.244883	0.22894	0.213859	0.199635	0.186258	0.173715	0.161992	0.151068	0.14092	0.131523	0.122848	0.114865	0.107539	0.100836	0.0947196	0.0891532
28.1838	0.9487	0.933588	0.916778	0.898381	0.87851	0.85729	0.834844	0.811306	0.786806	0.786806	0.761482	0.735468	0.708899	0.681911	0.654634	0.627198	0.599726	0.572336	0.545142	0.518247	0.518247	0.49175	0.465737	0.44029	0.415479	0.391365	0.368002	0.345432	0.323693	0.302811	0.282808	0.282808	0.263697	0.245486	0.228178	0.21177	0.196256	0.181624	0.167861	0.154948	0.142864	0.131586	0.131586	0.121087	0.111341	0.102319	0.0939899	0.0863254	0.079296
29.8538	0.942408	0.925517	0.90677	0.90677	0.8863	0.86425	0.840769	0.816011	0.790134	0.763298	0.763298	0.735666	0.7074	0.678659	0.649601	0.620379	0.591139	0.591139	0.562023	0.533159	0.504672	0.476671	0.449258	0.422522	0.422522	0.396539	0.371375	0.347084	0.32371	0.301284	0.279832	0.279832	0.259367	0.239896	0.22142	0.203932	0.187419	0.171864	0.171864	0.157245	0.143537	0.13071	0.118732	0.107566	0.0971745	0.0971745	0.0875186	0.0785576	0.0702507
31.6228	0.951127	0.934111	0.914876	0.893577	0.870385	0.845479	0.845479	0.819046	0.791281	0.76238	0.732545	0.732545	0.701976	0.670872	0.639427	0.607831	0.607831	0.576265	0.544901	0.513901	0.483413	0.483413	0.453571	0.424495	0.396291	0.369049	0.342842	0.342842	0.317732	0.293764	0.27097	0.24937	0.24937	0.228973	0.209779	0.191775	0.174944	0.174944	0.159258	0.144684	0.131182	0.118707	0.118707	0.10721	0.0966386	0.0869368	0.0780464	0.0699082	0.0699082
33.4965	0.943557	0.923991	0.901927	0.901927	0.877564	0.851115	0.822804	0.822804	0.792868	0.761547	0.729086	0.695732	0.695732	0.661731	0.627326	0.592751	0.592751	0.558235	0.523993	0.490227	0.490227	0.457122	0.424845	0.393545	0.393545	0.36335	0.334369	0.306692	0.280389	0.280389	0.255515	0.232104	0.21018	0.21018	0.189751	0.170812	0.15335	0.15335	0.137338	0.122742	0.109516	0.109516	0.0976073	0.0869544	0.0774874	0.069129	0.069129	0.0617948	0.0553945
35.4813	0.935383	0.935383	0.913086	0.888009	0.8604	0.8604	0.830526	0.798669	0.765118	0.765118	0.730169	0.694122	0.694122	0.657276	0.619924	0.582353	0.582353	0.544838	0.507639	0.507639	0.471	0.435141	0.400259	0.400259	0.366529	0.334096	0.303085	0.303085	0.273593	0.245696	0.245696	0.219447	0.194882	0.17202	0.17202	0.150865	0.131409	0.131409	0.113634	0.0975166	0.0830257	0.0830257	0.0701292	0.0587954	0.0489989	0.0489989	0.0407242	0.0339666	0.0339666
37.5837	0.948643	0.926883	0.9018	0.9018	0.873685	0.842855	0.809648	0.809648	0.774417	0.737523	0.737523	0.699332	0.660208	0.660208	0.620508	0.580577	0.580577	0.540745	0.501319	0.501319	0.462581	0.424787	0.424787	0.38816	0.352889	0.352889	0.319134	0.287019	0.256638	0.256638	0.228057	0.201315	0.201315	0.176426	0.153387	0.153387	0.132176	0.112754	0.112754	0.0950737	0.0790764	0.0790764	0.0646974	0.0518685	0.0518685	0.0405247	0.0306145	0.0306145	0.0221279
39.8107	0.941627	0.917053	0.917053	0.888845	0.857382	0.857382	0.823073	0.78635	0.78635	0.74766	0.707456	0.707456	0.666191	0.624308	0.624308	0.582238	0.582238	0.540385	0.499126	0.499126	0.458804	0.41972	0.41972	0.382132	0.346254	0.346254	0.312253	0.280252	0.280252	0.250336	0.250336	0.222549	0.196905	0.196905	0.173393	0.151976	0.151976	0.132605	0.115215	0.115215	0.0997354	0.086088	0.086088	0.0741938	0.0741938	0.0639724	0.055343	0.055343	0.0482204
42.1697	0.932823	0.932823	0.90475	0.872679	0.872679	0.837101	0.837101	0.798545	0.757561	0.757561	0.714717	0.67058	0.67058	0.625713	0.625713	0.580661	0.535937	0.535937	0.492022	0.492022	0.449344	0.40828	0.40828	0.369141	0.369141	0.332178	0.297573	0.297573	0.26545	0.26545	0.235874	0.20886	0.20886	0.184378	0.184378	0.162364	0.142724	0.142724	0.125343	0.110087	0.110087	0.0968108	0.0968108	0.0853595	0.0755717	0.0755717	0.0672839	0.0672839	0.0603328
44.6684	0.922258	0.922258	0.889976	0.889976	0.853253	0.853253	0.812714	0.769031	0.769031	0.722898	0.722898	0.675025	0.675025	0.626115	0.576854	0.576854	0.527897	0.527897	0.479849	0.479849	0.433259	0.3886	0.3886	0.346271	0.346271	0.306586	0.306586	0.269775	0.23599	0.23599	0.205311	0.205311	0.177753	0.177753	0.153276	0.131797	0.131797	0.113189	0.113189	0.0972944	0.0839234	0.0839234	0.0728583	0.0728583	0.0638552	0.0638552	0.0566485	0.0509611	0.0509611
[truncated: 6 more columns]

## Sheet: Fig_1C
Freq/Lag	3.16228	3.34965	3.54813	3.75837	3.98107	4.21697	4.46684	4.73151	5.01187	5.30884	5.62341	5.95662	6.30957	6.68344	7.07946	7.49894	7.94328	8.41395	8.91251	9.44061	10	10.5925	11.2202	11.885	12.5893	13.3352	14.1254	14.9624	15.8489	16.788	17.7828	18.8365	19.9526	21.1349	22.3872	23.7137	25.1189	26.6073	28.1838	29.8538	31.6228	33.4965	35.4813	37.5837	39.8107	42.1697	44.6684
0.5	0.889744	0.897258	0.906736	0.916237	0.921883	0.91951	0.91489	0.906823	0.902565	0.903259	0.903169	0.908423	0.908909	0.909899	0.900564	0.8879	0.881077	0.886714	0.89458	0.911389	0.919571	0.930202	0.93166	0.928932	0.927736	0.914619	0.896483	0.878061	0.867853	0.871439	0.884731	0.883617	0.893762	0.900812	0.908679	0.902446	0.913535	0.907135	0.916778	0.90677	0.914876	0.901927	0.913086	0.9018	0.917053	0.90475	0.889976
1	0.61983	0.6394	0.675196	0.707823	0.724036	0.724372	0.699184	0.673727	0.658077	0.661756	0.670015	0.681781	0.691955	0.684541	0.662849	0.619011	0.591758	0.599163	0.649583	0.694304	0.729671	0.753765	0.758663	0.76033	0.736898	0.706061	0.647519	0.586076	0.551489	0.565862	0.591555	0.638363	0.646207	0.662458	0.659041	0.664168	0.698419	0.705819	0.708899	0.7074	0.701976	0.695732	0.694122	0.660208	0.666191	0.67058	0.675025
1.5	0.327657	0.359165	0.415424	0.469854	0.500153	0.498061	0.458845	0.404534	0.371837	0.377805	0.401096	0.424389	0.440674	0.443613	0.412694	0.337989	0.267874	0.298003	0.378413	0.455113	0.503476	0.533775	0.558785	0.549886	0.527276	0.465433	0.386301	0.283731	0.22007	0.237821	0.324534	0.379269	0.411835	0.402931	0.399938	0.419392	0.425708	0.449517	0.465737	0.449258	0.453571	0.424845	0.400259	0.424787	0.41972	0.40828	0.3886
2	0.121546	0.154465	0.218125	0.282127	0.318386	0.316884	0.275001	0.19742	0.135782	0.159256	0.202583	0.223675	0.243962	0.257306	0.236007	0.162515	0.052297	0.0996413	0.202662	0.277934	0.324773	0.348817	0.36956	0.371753	0.353242	0.298188	0.220187	0.116068	0.00904528	0.0914165	0.170283	0.226228	0.232652	0.205581	0.1741	0.201332	0.229711	0.261687	0.263697	0.259367	0.24937	0.21018	0.194882	0.201315	0.196905	0.20886	0.177753
3	0.00882121	0.0267396	0.063754	0.101699	0.12771	0.13414	0.123999	0.106063	0.0884661	0.0886847	0.090327	0.0634906	0.0314669	0.0629132	0.0943841	0.105992	0.106885	0.107361	0.107248	0.106478	0.111641	0.117228	0.120542	0.132069	0.142502	0.141247	0.12079	0.0928741	0.0684483	0.0551972	0.0619834	0.0788984	0.0853082	0.0633588	0.0337025	0.0442803	0.0680996	0.0716543	0.0617471	0.0488649	0.0437035	0.0408401	0.0225716	0.00833671	0.0348379	0.0498055	0.0430534

## Sheet: Fig_1D
Lag/Subj	0.5	1	1.5	2	3
1	0.899281	0.658281	0.382007	0.192625	0.0527105
2	0.896214	0.648923	0.381863	0.18994	0.0704228
3	0.90218	0.66298	0.396863	0.194331	0.0923387
4	0.900888	0.661685	0.39932	0.21055	0.113325
5	0.906736	0.673727	0.415424	0.218125	0.0788984
6	0.903193	0.666578	0.399634	0.199213	0.0564255
7	0.900298	0.6647	0.396121	0.201309	0.0935136
8	0.898147	0.653763	0.394398	0.210141	0.0903911
9	0.896375	0.648183	0.383682	0.225799	0.0998333
10	0.902425	0.666282	0.398729	0.194547	0.0487263
11	0.897303	0.652435	0.389175	0.208	0.101425
12	0.902014	0.663235	0.391041	0.201	0.0674228
13	0.900671	0.662211	0.4018	0.205717	0.0842005
14	0.901212	0.658425	0.399045	0.206209	0.0648679
15	0.906839	0.693275	0.452775	0.285087	0.14966
16	0.904991	0.678354	0.44018	0.266594	0.126058
17	0.902831	0.668454	0.403801	0.21143	0.0634048
18	0.904185	0.668379	0.413272	0.226869	0.0887593
19	0.900956	0.664777	0.390166	0.197108	0.0795738
20	0.904108	0.674377	0.411531	0.21034	0.115858
21	0.900367	0.65891	0.395023	0.208586	0.0688979
22	0.899545	0.656543	0.393138	0.198477	0.0667496
23	0.901886	0.665599	0.402827	0.205913	0.0728532
24	0.899867	0.660229	0.392481	0.192175	0.0684843
25	0.902648	0.664564	0.403724	0.213565	0.107489
26	0.903185	0.666915	0.397407	0.192798	0.0479665
27	0.901602	0.663281	0.392618	0.203524	0.0881035
28	0.903693	0.66998	0.411557	0.256723	0.165359
29	0.902436	0.669297	0.411782	0.209869	0.0857822
30	0.898814	0.656933	0.383404	0.195131	0.0714855
31	0.901201	0.67097	0.397621	0.197307	0.080111
32	0.900732	0.663224	0.405274	0.209828	0.0627998
33	0.901082	0.668014	0.396501	0.199229	0.0921404
34	0.902854	0.663803	0.391308	0.186904	0.0576885
35	0.897931	0.665827	0.399125	0.208368	0.0852597
36	0.898041	0.65764	0.387952	0.190675	0.0820982
37	0.905065	0.672647	0.411951	0.211179	0.0516691

## Sheet: Fig_1E
Width/Subj	3	5	7	9
1	0.175881	0.382007	0.62129	0.755703
2	0.127359	0.381863	0.624691	0.755104
3	0.101197	0.396863	0.632056	0.761084
4	0.140843	0.39932	0.62148	0.755945
5	0.137891	0.415424	0.643283	0.764412
6	0.0997631	0.399634	0.63098	0.759894
7	0.126633	0.396121	0.629376	0.759086
8	0.130006	0.394398	0.630226	0.753568
9	0.195028	0.383682	0.632267	0.757923
10	0.118652	0.398729	0.628431	0.758238
11	0.13913	0.389175	0.6247	0.751541
12	0.113574	0.391041	0.623806	0.755833
13	0.126274	0.4018	0.632336	0.756703
14	0.107278	0.399045	0.625689	0.754062
15	0.217596	0.452775	0.624579	0.754252
16	0.25128	0.44018	0.636906	0.758133
17	0.0927915	0.403801	0.631215	0.759562
18	0.140414	0.413272	0.63649	0.761448
19	0.0797738	0.390166	0.62261	0.756073
20	0.123397	0.411531	0.6337	0.763818
21	0.144565	0.395023	0.627877	0.757769
22	0.0966061	0.393138	0.632044	0.757051
23	0.113319	0.402827	0.627665	0.756796
24	0.090632	0.392481	0.629688	0.758358
25	0.132342	0.403724	0.632241	0.759312
26	0.113722	0.397407	0.628686	0.755395
27	0.122641	0.392618	0.6345	0.759586
28	0.226445	0.411557	0.63354	0.758908
29	0.131937	0.411782	0.630301	0.758499
30	0.0621446	0.383404	0.626272	0.756811
31	0.106187	0.397621	0.626063	0.754043
32	0.111792	0.405274	0.631271	0.757794
33	0.105427	0.396501	0.62764	0.756041
34	0.0999756	0.391308	0.628263	0.759333
35	0.158736	0.399125	0.617665	0.752658
36	0.133488	0.387952	0.626653	0.755681
37	0.130658	0.411951	0.633058	0.757302

## Sheet: Fig_1F
Frequency/Type	0	0.5	1	1.5	2	2.5	3	3.5	4	4.5	5	5.5	6	6.5	7	7.5	8	8.5	9	9.5	10	10.5	11	11.5	12	12.5	13	13.5	14	14.5	15	15.5	16	16.5	17	17.5	18	18.5	19	19.5	20	20.5	21	21.5	22	22.5	23	23.5	24
Data	17.6092	71.6783	79.0073	41.6729	26.5103	18.2709	14.0525	12.1087	10.0719	8.13308	6.63655	6.43097	7.14987	7.32795	7.15812	7.74006	7.69434	6.48807	5.43117	5.60423	5.53765	5.99947	6.57037	5.28574	3.5206	2.48197	2.07152	1.7769	1.59022	1.41199	1.35228	1.32985	1.2712	1.22868	1.21913	1.15404	1.10901	1.08845	1.10277	1.06385	1.08478	1.12649	1.13715	1.21456	1.24981	1.208	1.17968	1.13033	1.09328
Surrogate	2749.97	1438.5	51.1713	29.9601	20.367	14.6706	12.4202	10.6549	9.26794	7.83787	7.04924	6.40705	5.7275	5.01021	4.65554	4.18142	3.89411	3.91129	3.52414	3.31672	3.11753	2.84562	2.80272	2.76726	2.65799	2.49639	2.37053	2.2308	2.17122	2.03983	1.99493	1.86832	1.80607	1.83307	1.675	1.66567	1.5777	1.50577	1.50397	1.48131	1.4495	1.40333	1.27403	1.25641	1.25547	1.24497	1.20995	1.21905	1.11381
[truncated: 464 more columns]

## Sheet: Fig_1G
Time/Type	1	1.00195	1.00391	1.00586	1.00781	1.00977	1.01172	1.01367	1.01562	1.01758	1.01953	1.02148	1.02344	1.02539	1.02734	1.0293	1.03125	1.0332	1.03516	1.03711	1.03906	1.04102	1.04297	1.04492	1.04688	1.04883	1.05078	1.05273	1.05469	1.05664	1.05859	1.06055	1.0625	1.06445	1.06641	1.06836	1.07031	1.07227	1.07422	1.07617	1.07812	1.08008	1.08203	1.08398	1.08594	1.08789	1.08984	1.0918	1.09375
Data	-0.604781	-1.70666	-2.35003	-2.45339	-2.04474	-1.2488	-0.242754	0.794415	1.71551	2.41467	2.82301	2.90449	2.65804	2.12193	1.3734	0.52015	-0.313158	-0.998714	-1.41774	-1.47356	-1.10812	-0.320315	0.819753	2.16844	3.5251	4.67041	5.4215	5.68784	5.50591	5.03365	4.50014	4.12513	4.03795	4.22938	4.55791	4.80935	4.7841	4.37383	3.59481	2.56641	1.44859	0.369641	-0.623295	-1.57111	-2.56698	-3.69397	-4.96052	-6.26001	-7.37666
Surrogate	5.16463	6.6612	5.24312	1.31128	-4.01984	-9.27397	-13.0774	-14.5843	-13.7168	-11.1314	-7.92034	-5.17181	-3.58182	-3.28092	-3.91743	-4.89774	-5.62431	-5.62567	-4.57902	-2.29204	1.29708	6.09128	11.8025	17.9427	23.8568	28.8107	32.1379	33.4142	32.5952	30.0491	26.4564	22.608	19.1826	16.5928	14.9485	14.1255	13.8854	13.9863	14.2482	14.5689	14.9145	15.3043	15.7901	16.4119	17.1333	17.7849	18.0544	17.553	15.9613
[truncated: 720 more columns]

## Sheet: Fig_1H
Frequency/Type	3.18576	3.37452	3.57448	3.78628	4.01063	4.24827	4.5	4.76664	5.04908	5.34826	5.66516	6.00085	6.35642	6.73306	7.13202	7.55462	8.00226	8.47642	8.97868	9.5107	10.0742	10.6712	11.3035	11.9733	12.6827	13.4342	14.2302	15.0734	15.9666	16.9127	17.9148	18.9763	20.1008	21.2918	22.5534	23.8898	25.3054	26.8048	28.3931	30.0755	31.8576	33.7452	35.7448	37.8628	40.1063	42.4827
Data	0.392129	0.404092	0.415252	0.419238	0.420513	0.410328	0.391824	0.364759	0.33743	0.332548	0.358267	0.389965	0.407954	0.425811	0.44403	0.45859	0.453691	0.419196	0.384505	0.390565	0.443822	0.498266	0.532552	0.533755	0.490268	0.428208	0.344715	0.284416	0.274784	0.299128	0.31526	0.355371	0.387491	0.419067	0.440076	0.450164	0.456656	0.440482	0.448039	0.421613	0.412136	0.369828	0.372476	0.35955	0.362945	0.37591
Surrogate	0.400811	0.399408	0.40149	0.402823	0.406205	0.403494	0.402027	0.402513	0.401587	0.398965	0.398938	0.401657	0.401353	0.403402	0.400694	0.399862	0.401537	0.398325	0.397904	0.4002	0.405057	0.402911	0.402877	0.404922	0.396942	0.403585	0.400747	0.400918	0.403847	0.409479	0.401002	0.411956	0.407304	0.40421	0.403478	0.405517	0.4106	0.393366	0.403652	0.389155	0.405797	0.395106	0.419766	0.41331	0.408525	0.406128

## Sheet: Fig_2B
Frequency/Subject	3.16228	3.34965	3.54813	3.75837	3.98107	4.21697	4.46684	4.73151	5.01187	5.30884	5.62341	5.95662	6.30957	6.68344	7.07946	7.49894	7.94328	8.41395	8.91251	9.44061	10	10.5925	11.2202	11.885	12.5893	13.3352	14.1254	14.9624	15.8489	16.788	17.7828	18.8365	19.9526	21.1349	22.3872	23.7137	25.1189	26.6073	28.1838	29.8538	31.6228	33.4965	35.4813	37.5837	39.8107	42.1697	44.6684
S3_eyes_opened	0.397607	0.390636	0.383686	0.377486	0.374919	0.384868	0.397126	0.400697	0.386559	0.367145	0.363804	0.380974	0.407132	0.437732	0.459723	0.454622	0.41061	0.344627	0.309888	0.384809	0.488109	0.562126	0.598589	0.577184	0.52846	0.445587	0.370813	0.307421	0.283022	0.270827	0.301458	0.344124	0.413575	0.450457	0.465633	0.465968	0.438109	0.43052	0.420866	0.381124	0.376415	0.355543	0.346264	0.367151	0.341239	0.339978	0.396369
S3_eyes_closed	0.397284	0.413575	0.423636	0.406452	0.352217	0.294075	0.294554	0.352696	0.401861	0.423379	0.433305	0.43784	0.428656	0.413764	0.395144	0.349888	0.261103	0.256355	0.410956	0.571442	0.674098	0.731168	0.760092	0.751638	0.72168	0.652771	0.550458	0.399249	0.22949	0.0940296	0.152059	0.27369	0.411872	0.503194	0.544636	0.537854	0.47606	0.421031	0.384916	0.352333	0.376729	0.375472	0.365007	0.374377	0.3432	0.33598	0.376673
S3_noise_low	0.388885	0.389202	0.393439	0.389116	0.392749	0.390576	0.387302	0.385239	0.390564	0.393871	0.394765	0.390434	0.389808	0.392156	0.391777	0.392228	0.39699	0.395228	0.394379	0.396764	0.395564	0.389167	0.388403	0.397209	0.388017	0.395082	0.393519	0.396527	0.398894	0.388471	0.398019	0.39014	0.387536	0.404207	0.383844	0.387438	0.391229	0.401046	0.387069	0.400609	0.388483	0.410716	0.401289	0.394101	0.387444	0.38426	0.386466
S3_noise_high	0.409194	0.411461	0.414221	0.411302	0.416186	0.411082	0.409361	0.406672	0.405098	0.410295	0.41464	0.41144	0.406535	0.406872	0.407024	0.408894	0.410395	0.409514	0.41205	0.413	0.40857	0.403995	0.40468	0.407928	0.400888	0.413462	0.412216	0.407729	0.411885	0.4022	0.410099	0.403618	0.397998	0.415236	0.393933	0.395826	0.401269	0.408525	0.39415	0.408505	0.399409	0.420413	0.410174	0.403536	0.396664	0.393515	0.393694
S2_eyes_opened	0.428767	0.438732	0.438295	0.43628	0.42483	0.393701	0.345886	0.326584	0.358485	0.408048	0.445302	0.465872	0.473229	0.477227	0.474648	0.451453	0.399247	0.333843	0.282503	0.323757	0.414763	0.493982	0.541496	0.52906	0.488439	0.414114	0.352051	0.30672	0.308814	0.326934	0.368921	0.389934	0.423131	0.434103	0.439922	0.439363	0.409452	0.398584	0.39092	0.360798	0.367068	0.350296	0.336202	0.343277	0.304844	0.322324	0.415782
S2_eyes_closed	0.388957	0.378759	0.373145	0.354434	0.336168	0.350614	0.373435	0.382826	0.382569	0.384165	0.406806	0.459356	0.512387	0.538059	0.507402	0.387913	0.215202	0.274016	0.459362	0.594336	0.662843	0.68494	0.675467	0.61611	0.524806	0.393147	0.270151	0.193872	0.225614	0.294399	0.378415	0.428545	0.468142	0.46784	0.451378	0.42853	0.383242	0.367497	0.361312	0.33291	0.337199	0.320355	0.31921	0.3511	0.334503	0.352186	0.431572
S2_noise_low	0.376242	0.374128	0.379902	0.370234	0.365924	0.373635	0.37385	0.370071	0.376835	0.378513	0.379119	0.374308	0.369318	0.372976	0.377297	0.37134	0.377708	0.380909	0.380283	0.386671	0.382329	0.376068	0.376292	0.382431	0.374517	0.381724	0.381565	0.38092	0.379893	0.371326	0.381884	0.371442	0.367044	0.382692	0.361161	0.367065	0.376243	0.380393	0.364334	0.375005	0.364836	0.390388	0.383354	0.375159	0.363944	0.364299	0.367025
S2_noise_high	0.411839	0.412268	0.40891	0.404884	0.405824	0.403726	0.401071	0.407974	0.414303	0.410446	0.403496	0.404268	0.410416	0.409762	0.403388	0.401049	0.399717	0.397132	0.396695	0.396707	0.395378	0.396836	0.398159	0.398466	0.388291	0.399364	0.395445	0.391598	0.398082	0.392358	0.398765	0.387062	0.380951	0.399837	0.379258	0.379681	0.38694	0.39234	0.377588	0.39118	0.378671	0.401301	0.39398	0.385948	0.376558	0.37743	0.377517
S1_eyes_opened	0.393816	0.380908	0.378197	0.384762	0.390605	0.398713	0.412799	0.433522	0.437899	0.406742	0.342714	0.283448	0.285007	0.330453	0.348349	0.339119	0.396401	0.532685	0.652405	0.734919	0.778015	0.792236	0.782228	0.72796	0.628911	0.464233	0.260098	0.0959938	0.192675	0.297505	0.379405	0.425803	0.464104	0.458278	0.423603	0.369425	0.288806	0.261723	0.298693	0.347443	0.416824	0.425351	0.379329	0.244715	0.157186	0.444981	0.653122
S1_eyes_closed	0.371449	0.365882	0.35301	0.333495	0.338067	0.384031	0.434273	0.458502	0.445304	0.407402	0.363202	0.315477	0.279362	0.319464	0.406016	0.465023	0.499792	0.558448	0.628774	0.696688	0.742028	0.764455	0.762681	0.711638	0.607269	0.425311	0.188047	0.060296	0.245387	0.361551	0.445657	0.491086	0.523848	0.511918	0.467425	0.397371	0.303176	0.276691	0.303458	0.31058	0.331545	0.323943	0.32945	0.360141	0.336934	0.353927	0.439213
S1_noise_low	0.395089	0.391367	0.393636	0.39505	0.396012	0.395211	0.39388	0.393711	0.393552	0.397003	0.400706	0.397782	0.3979	0.401121	0.397595	0.395384	0.399974	0.398395	0.398298	0.401962	0.396792	0.39496	0.396808	0.399565	0.39388	0.403345	0.401814	0.399674	0.402444	0.393039	0.402839	0.396179	0.391138	0.409912	0.38745	0.390571	0.395216	0.404198	0.389294	0.403332	0.391404	0.412756	0.403772	0.398474	0.393914	0.392278	0.391448
S1_noise_high	0.413862	0.411663	0.411227	0.410355	0.413771	0.414729	0.410212	0.40318	0.402411	0.407956	0.41175	0.409625	0.408411	0.40908	0.407738	0.406391	0.408605	0.40821	0.408003	0.40989	0.405881	0.403663	0.404282	0.408084	0.402728	0.40961	0.406555	0.407566	0.412209	0.401651	0.408561	0.403656	0.397659	0.41535	0.394893	0.39889	0.404163	0.410445	0.39484	0.41022	0.398216	0.418365	0.409301	0.403988	0.400394	0.397715	0.397006

## Sheet: Fig_2C
Frequency/Subject	Min	Peak	Max
S3_d	4.5	4.7	5
S3_d/q	5.3	5.6	6
S3_q	6.3	7.1	7.9
S3_q/a	8.4	8.9	9.4
S3_a	10	11.2	13.3
S3_b1	14.1	16.8	18.8
S3_b2	20	23.7	28.2
S3_g1	29.9	42.2	42.2
S2_d	3.2	3.3	4
S2_d/q	4.2	4.7	5.3
S2_q	5.6	6.7	7.5
S2_q/a	7.9	8.9	9.4
S2_a	10	11.2	13.3
S2_b1	14.1	15	18.8
S2_b2	20	22.4	25.1
S2_g1	26.6	39.8	42.2
S1_d
S1_d/q	3.2	3.5	4
S1_q	4.2	5	5.3
S1_q/a	5.6	6	7.5
S1_a	7.9	10.6	13.3
S1_b1	14.1	15	17.8
S1_b2	18.8	20	22.4
S1_g1	23.7	26.6	29.9

## Sheet: Fig_2D
Frequency/Subject	3.16228	3.34965	3.54813	3.75837	3.98107	4.21697	4.46684	4.73151	5.01187	5.30884	5.62341	5.95662	6.30957	6.68344	7.07946	7.49894	7.94328	8.41395	8.91251	9.44061	10	10.5925	11.2202	11.885	12.5893	13.3352	14.1254	14.9624	15.8489	16.788	17.7828	18.8365	19.9526	21.1349	22.3872	23.7137	25.1189	26.6073	28.1838	29.8538	31.6228	33.4965	35.4813	37.5837	39.8107	42.1697	44.6684
S1_opened	0.39416	0.367083	0.354729	0.363857	0.377412	0.384352	0.38293	0.383609	0.3801	0.367705	0.346617	0.304788	0.262565	0.33659	0.481919	0.586921	0.612709	0.559732	0.460306	0.43174	0.499368	0.588623	0.651662	0.65096	0.597599	0.466864	0.285379	0.148771	0.24856	0.352927	0.414366	0.421738	0.428488	0.415176	0.40223	0.391595	0.36309	0.368953	0.385589	0.377719	0.394417	0.374189	0.34658	0.354545	0.341337	0.35851	0.403186
S2_opened	0.372844	0.37932	0.397567	0.420944	0.438572	0.443893	0.424782	0.383464	0.330115	0.299666	0.327923	0.394468	0.457457	0.50604	0.535443	0.535926	0.502795	0.451338	0.386489	0.347346	0.340825	0.360083	0.391072	0.391115	0.392277	0.378185	0.382661	0.383048	0.387112	0.373826	0.377251	0.368289	0.380482	0.377117	0.389932	0.424635	0.44258	0.469051	0.473512	0.433933	0.41832	0.38432	0.362764	0.379306	0.364103	0.375771	0.417122
S3_opened	0.364837	0.379239	0.400785	0.413489	0.407918	0.385642	0.352262	0.327939	0.315478	0.316008	0.338569	0.377611	0.410783	0.427672	0.422445	0.404831	0.408172	0.458173	0.514458	0.564607	0.594098	0.607125	0.607268	0.564633	0.499206	0.395299	0.294357	0.220698	0.238925	0.296237	0.363876	0.386977	0.396177	0.375152	0.365718	0.382472	0.394023	0.431492	0.46137	0.454167	0.464137	0.438096	0.404867	0.392463	0.332628	0.323607	0.407921
S4_opened	0.397607	0.390636	0.383686	0.377486	0.374919	0.384868	0.397126	0.400697	0.386559	0.367145	0.363804	0.380974	0.407132	0.437732	0.459723	0.454622	0.41061	0.344627	0.309888	0.384809	0.488109	0.562126	0.598589	0.577184	0.52846	0.445587	0.370813	0.307421	0.283022	0.270827	0.301458	0.344124	0.413575	0.450457	0.465633	0.465968	0.438109	0.43052	0.420866	0.381124	0.376415	0.355543	0.346264	0.367151	0.341239	0.339978	0.396369
S5_opened	0.370052	0.379088	0.389818	0.402196	0.410262	0.412448	0.406767	0.40286	0.401282	0.403985	0.415147	0.431927	0.444477	0.453464	0.45421	0.436656	0.39853	0.359389	0.329606	0.35183	0.403749	0.453486	0.488392	0.478516	0.459212	0.419154	0.394047	0.368372	0.360163	0.349592	0.363024	0.367012	0.403975	0.434152	0.462274	0.472661	0.436659	0.405452	0.38422	0.358347	0.377278	0.363761	0.345116	0.364512	0.356695	0.358215	0.37037
S6_opened	0.401312	0.393989	0.389601	0.384847	0.377308	0.370639	0.367725	0.382497	0.40634	0.423994	0.430644	0.426128	0.40671	0.377634	0.339396	0.285885	0.24874	0.327802	0.456517	0.560156	0.612295	0.62351	0.606227	0.540877	0.464501	0.389983	0.382854	0.410254	0.447317	0.451356	0.444937	0.405488	0.381618	0.349829	0.332908	0.328771	0.311322	0.32861	0.352173	0.345405	0.361053	0.347255	0.336601	0.357172	0.341266	0.36108	0.424696
S7_opened	0.403524	0.379951	0.38543	0.404088	0.403904	0.380504	0.345001	0.304756	0.247624	0.25255	0.380566	0.523305	0.624211	0.686377	0.719182	0.725655	0.707515	0.671152	0.603773	0.512823	0.408476	0.33115	0.312777	0.288458	0.264227	0.233999	0.26313	0.308717	0.343756	0.341592	0.347605	0.353179	0.389971	0.404356	0.413006	0.427265	0.430263	0.463071	0.49172	0.480595	0.474785	0.421846	0.358853	0.341606	0.30648	0.300425	0.339231
S8_opened	0.429508	0.453642	0.466025	0.463583	0.439929	0.395842	0.343349	0.323348	0.341354	0.362002	0.366312	0.360759	0.359022	0.381716	0.420233	0.442277	0.430586	0.399492	0.366934	0.399392	0.481018	0.565658	0.631305	0.649919	0.646632	0.606849	0.54754	0.450572	0.333036	0.207923	0.181665	0.240308	0.332384	0.383665	0.401167	0.396609	0.375105	0.402409	0.440811	0.439658	0.443307	0.403737	0.361329	0.358709	0.326198	0.335559	0.40428
S9_opened	0.392295	0.411389	0.426671	0.424033	0.398515	0.366612	0.347771	0.345092	0.332631	0.321828	0.353471	0.412823	0.463174	0.509679	0.558463	0.596244	0.610849	0.608766	0.586284	0.566969	0.554929	0.553521	0.553366	0.505253	0.416184	0.263781	0.108657	0.165178	0.30661	0.392531	0.444485	0.450397	0.453574	0.437947	0.435095	0.448384	0.443802	0.453594	0.449005	0.405723	0.387248	0.34675	0.315159	0.310694	0.248716	0.238894	0.346543
S10_opened	0.414388	0.412609	0.403836	0.398663	0.402571	0.410726	0.410348	0.406917	0.401756	0.396947	0.396906	0.399268	0.394612	0.387714	0.380556	0.36377	0.329021	0.284147	0.23148	0.269267	0.396319	0.521662	0.609185	0.633401	0.626268	0.583719	0.538731	0.48229	0.433602	0.381996	0.365569	0.351451	0.374378	0.387829	0.402052	0.410138	0.388071	0.385527	0.38494	0.357436	0.358956	0.335226	0.319308	0.333733	0.30215	0.316424	0.406941
S11_opened	0.133984	0.218275	0.397812	0.496714	0.503403	0.430002	0.320033	0.292288	0.375386	0.466946	0.523306	0.538327	0.514884	0.474482	0.437122	0.398859	0.344622	0.285773	0.23812	0.259257	0.32717	0.403628	0.475345	0.507605	0.525574	0.5093	0.485297	0.44121	0.400922	0.354083	0.335345	0.31501	0.331497	0.336451	0.3531	0.396224	0.433379	0.481501	0.499755	0.460412	0.423726	0.357798	0.318432	0.352033	0.360134	0.366887	0.376466
S12_opened	0.400393	0.410844	0.408488	0.401503	0.396989	0.396669	0.392655	0.389662	0.384022	0.374166	0.365851	0.363784	0.366159	0.380843	0.407453	0.432103	0.445588	0.458709	0.458471	0.454536	0.437176	0.412411	0.395985	0.367442	0.366056	0.361059	0.370111	0.367193	0.371721	0.372108	0.399567	0.412755	0.436606	0.432869	0.424651	0.41687	0.386558	0.382776	0.388518	0.375129	0.396104	0.389324	0.384564	0.416153	0.412135	0.410621	0.419318
S13_opened	0.415667	0.401323	0.400568	0.415251	0.424323	0.414767	0.387819	0.365601	0.356599	0.36036	0.373891	0.390729	0.405067	0.422062	0.433226	0.419154	0.371901	0.318785	0.298391	0.358505	0.442336	0.512204	0.56237	0.566497	0.55241	0.504233	0.449814	0.379653	0.326764	0.292093	0.306154	0.31579	0.351064	0.376604	0.407533	0.436954	0.438402	0.456239	0.470916	0.455312	0.460707	0.428669	0.384354	0.349953	0.253048	0.241798	0.379596
S14_opened	0.453648	0.446992	0.423642	0.394127	0.371772	0.365585	0.362706	0.358105	0.351803	0.354162	0.370176	0.387993	0.38904	0.371329	0.339876	0.314604	0.329936	0.399751	0.47353	0.535155	0.570561	0.589481	0.604681	0.592729	0.578306	0.538299	0.484996	0.38502	0.251409	0.15248	0.239144	0.318712	0.368468	0.396229	0.446901	0.504721	0.529098	0.55735	0.576052	0.566963	0.578747	0.558307	0.522241	0.48866	0.39037	0.262296	0.177115
S15_opened	0.37681	0.369738	0.378586	0.401761	0.421461	0.427843	0.419056	0.409441	0.397588	0.376974	0.355194	0.351351	0.369393	0.400385	0.425077	0.427421	0.405906	0.385881	0.380787	0.419821	0.475582	0.526534	0.564725	0.559986	0.540166	0.490013	0.437388	0.368112	0.308904	0.264575	0.281504	0.304868	0.348208	0.372378	0.397691	0.420216	0.412621	0.419714	0.422806	0.395518	0.396654	0.372798	0.358395	0.390287	0.392559	0.398129	0.405681
S16_opened	0.419003	0.404302	0.385218	0.373425	0.371578	0.377911	0.382489	0.38607	0.383819	0.376521	0.36596	0.347105	0.327584	0.349448	0.403864	0.418796	0.368286	0.36561	0.468634	0.592792	0.675345	0.718176	0.731569	0.700128	0.636574	0.521742	0.374394	0.209753	0.135298	0.197124	0.297566	0.371936	0.438896	0.463248	0.463862	0.450685	0.412318	0.40378	0.404988	0.381575	0.386119	0.360567	0.340402	0.369146	0.374631	0.389332	0.411197
S17_opened	0.411583	0.414359	0.407602	0.399552	0.393032	0.388772	0.382133	0.380231	0.37938	0.376966	0.373255	0.361202	0.334673	0.31277	0.307392	0.318152	0.361522	0.440013	0.507063	0.56111	0.59686	0.6203	0.634538	0.611453	0.572148	0.498622	0.417999	0.328582	0.279673	0.27387	0.318268	0.34881	0.391681	0.408597	0.41442	0.411418	0.385445	0.395536	0.423147	0.430337	0.458413	0.44149	0.403217	0.381851	0.325923	0.297099	0.317904
S18_opened	0.4026	0.425826	0.443725	0.44508	0.424017	0.391727	0.3609	0.346388	0.346126	0.353154	0.353724	0.345189	0.347983	0.376427	0.402953	0.402463	0.402758	0.464264	0.552604	0.632713	0.678488	0.69217	0.679306	0.61985	0.533095	0.408067	0.282711	0.183204	0.192456	0.254106	0.328689	0.367692	0.398352	0.394617	0.38748	0.391232	0.384303	0.407226	0.429735	0.419613	0.430462	0.40786	0.385098	0.402647	0.392017	0.390765	0.398236
S19_opened	0.428767	0.438732	0.438295	0.43628	0.42483	0.393701	0.345886	0.326584	0.358485	0.408048	0.445302	0.465872	0.473229	0.477227	0.474648	0.451453	0.399247	0.333843	0.282503	0.323757	0.414763	0.493982	0.541496	0.52906	0.488439	0.414114	0.352051	0.30672	0.308814	0.326934	0.368921	0.389934	0.423131	0.434103	0.439922	0.439363	0.409452	0.398584	0.39092	0.360798	0.367068	0.350296	0.336202	0.343277	0.304844	0.322324	0.415782
S20_opened	0.38859	0.395552	0.407623	0.421509	0.431132	0.439695	0.442526	0.439039	0.423095	0.396277	0.369207	0.357275	0.368651	0.401516	0.434036	0.444648	0.428658	0.403839	0.370272	0.36232	0.384171	0.42502	0.46252	0.446445	0.402783	0.335361	0.315249	0.325109	0.350332	0.359217	0.381426	0.386261	0.406836	0.398882	0.386874	0.404855	0.437171	0.495184	0.526025	0.500421	0.468752	0.385594	0.309399	0.339687	0.374121	0.401298	0.413872
S21_opened	0.404843	0.424362	0.423359	0.413748	0.407118	0.406727	0.404658	0.406397	0.408778	0.406927	0.400222	0.390236	0.37947	0.379862	0.388576	0.390601	0.380309	0.375619	0.374551	0.396495	0.423614	0.44502	0.459361	0.438606	0.422131	0.39747	0.395348	0.387017	0.382657	0.368895	0.381501	0.382087	0.398599	0.393272	0.390814	0.398195	0.38992	0.404562	0.413705	0.389698	0.393323	0.371491	0.354699	0.377039	0.373196	0.393575	0.435604
S22_opened	0.37378	0.380891	0.387939	0.394451	0.39794	0.402325	0.403388	0.401687	0.388221	0.357349	0.329332	0.349496	0.409831	0.466541	0.490172	0.468433	0.411398	0.387363	0.436536	0.529559	0.602296	0.641448	0.649602	0.60541	0.530982	0.418654	0.318856	0.259229	0.271504	0.29081	0.315396	0.318203	0.349764	0.374745	0.398623	0.412919	0.395332	0.393978	0.393497	0.372499	0.391053	0.380788	0.360946	0.361856	0.324402	0.318387	0.366113
S23_opened	0.387074	0.400413	0.411588	0.418204	0.413611	0.398954	0.38087	0.381047	0.401146	0.426938	0.443203	0.442601	0.428789	0.418665	0.411314	0.39045	0.348815	0.301095	0.27018	0.339026	0.453918	0.548307	0.605951	0.604981	0.574679	0.505698	0.431814	0.352351	0.305893	0.286131	0.310232	0.324393	0.362606	0.391041	0.424015	0.454169	0.454998	0.469778	0.47884	0.455741	0.452228	0.410294	0.358739	0.343424	0.306919	0.308698	0.35969
S24_opened	0.426877	0.431525	0.416727	0.398146	0.394957	0.411178	0.423679	0.420594	0.397995	0.3717	0.364145	0.374045	0.381894	0.388663	0.400725	0.414319	0.42251	0.432375	0.42788	0.420537	0.404981	0.391298	0.391388	0.374241	0.375756	0.374309	0.393644	0.403623	0.413997	0.405408	0.407867	0.393158	0.402754	0.402399	0.411934	0.430273	0.428405	0.442286	0.442405	0.403092	0.389613	0.354887	0.332043	0.34979	0.332247	0.344803	0.405882
S25_opened	0.411923	0.376407	0.357845	0.370753	0.395162	0.409407	0.404019	0.393112	0.383928	0.37773	0.373899	0.367826	0.347619	0.317088	0.309566	0.349604	0.402825	0.466012	0.534666	0.607244	0.658872	0.686385	0.69151	0.650371	0.57488	0.443075	0.277272	0.123903	0.195242	0.314942	0.40518	0.442022	0.465716	0.455085	0.433281	0.407811	0.363866	0.36063	0.379832	0.385056	0.420073	0.41509	0.3936	0.39001	0.34759	0.338182	0.384662
S26_opened	0.358884	0.385592	0.417092	0.431159	0.421285	0.399062	0.377878	0.373985	0.377876	0.376602	0.369974	0.365251	0.370136	0.395691	0.428529	0.4428	0.429738	0.410445	0.387162	0.379287	0.37412	0.375442	0.39865	0.41126	0.43428	0.435271	0.437033	0.417558	0.394964	0.362103	0.361856	0.366517	0.412425	0.450566	0.485289	0.507019	0.492552	0.486203	0.47279	0.428814	0.411235	0.365103	0.321945	0.318145	0.280518	0.275438	0.336299
S27_opened	0.391729	0.405202	0.411133	0.412579	0.40622	0.390529	0.360688	0.337708	0.359076	0.42356	0.481954	0.497391	0.463793	0.417145	0.402714	0.424156	0.457479	0.497482	0.520762	0.530034	0.514006	0.476508	0.422319	0.322777	0.237231	0.222711	0.31491	0.408154	0.482854	0.519957	0.546202	0.535008	0.516068	0.461989	0.398265	0.344511	0.295604	0.311825	0.354689	0.377409	0.420862	0.420794	0.399757	0.381139	0.29233	0.237022	0.335936
S28_opened	0.392681	0.397116	0.413448	0.438705	0.458672	0.465351	0.451317	0.424219	0.389698	0.358837	0.340806	0.333224	0.338964	0.373314	0.419541	0.446569	0.446021	0.442131	0.436954	0.443296	0.442561	0.431364	0.415114	0.364693	0.321895	0.290825	0.322306	0.366727	0.406938	0.420883	0.443745	0.44652	0.462525	0.4574	0.452646	0.451305	0.429831	0.433178	0.437612	0.412031	0.409595	0.375475	0.349243	0.377828	0.385239	0.400364	0.418527
S29_opened	0.422805	0.409362	0.409907	0.419187	0.425667	0.425215	0.413218	0.398015	0.381483	0.370029	0.372214	0.38209	0.381284	0.363241	0.318916	0.271265	0.31318	0.430658	0.522918	0.581553	0.610425	0.626065	0.640671	0.630302	0.616377	0.576209	0.522268	0.429877	0.31329	0.183342	0.151503	0.217423	0.320461	0.400939	0.473185	0.533443	0.554354	0.564878	0.543642	0.471689	0.412445	0.33926	0.296972	0.297714	0.224134	0.206155	0.354494
S30_opened	0.376057	0.377606	0.389708	0.402189	0.410798	0.422949	0.432677	0.433169	0.414407	0.386381	0.375588	0.391097	0.411517	0.425805	0.43277	0.434619	0.435207	0.443013	0.432089	0.404467	0.35987	0.331895	0.349432	0.363101	0.385476	0.385922	0.390455	0.381623	0.383819	0.38508	0.41078	0.418507	0.438753	0.437011	0.434666	0.431918	0.401798	0.38961	0.384289	0.371431	0.408968	0.416934	0.409181	0.420043	0.39697	0.390082	0.403698
S31_opened	0.393816	0.380908	0.378197	0.384762	0.390605	0.398713	0.412799	0.433522	0.437899	0.406742	0.342714	0.283448	0.285007	0.330453	0.348349	0.339119	0.396401	0.532685	0.652405	0.734919	0.778015	0.792236	0.782228	0.72796	0.628911	0.464233	0.260098	0.0959938	0.192675	0.297505	0.379405	0.425803	0.464104	0.458278	0.423603	0.369425	0.288806	0.261723	0.298693	0.347443	0.416824	0.425351	0.379329	0.244715	0.157186	0.444981	0.653122
S32_opened	0.397081	0.399233	0.40624	0.408809	0.398879	0.378066	0.344067	0.317723	0.334243	0.395095	0.458545	0.487209	0.464046	0.416981	0.403457	0.434413	0.461412	0.453249	0.393177	0.358055	0.415626	0.522379	0.61879	0.663067	0.678345	0.650328	0.59311	0.491483	0.365457	0.23028	0.179585	0.218398	0.316727	0.395049	0.454112	0.487399	0.475033	0.461151	0.436466	0.383352	0.36491	0.325965	0.29756	0.317518	0.310393	0.3171	0.351728
S33_opened	0.420411	0.425084	0.423917	0.422009	0.417753	0.409415	0.394871	0.387526	0.388383	0.393777	0.400938	0.405597	0.405364	0.409444	0.414573	0.410255	0.398074	0.397435	0.395713	0.402165	0.406031	0.41088	0.42129	0.403402	0.391788	0.370456	0.369421	0.362016	0.361373	0.352759	0.370702	0.38096	0.411593	0.418664	0.420621	0.42284	0.404105	0.407331	0.40789	0.380654	0.386384	0.366812	0.35156	0.367448	0.342198	0.350725	0.413932
S34_opened	0.405676	0.413924	0.420219	0.425073	0.420002	0.403547	0.377958	0.359833	0.355813	0.367103	0.386219	0.400211	0.403008	0.407725	0.417958	0.421176	0.411108	0.408053	0.410162	0.428263	0.440932	0.443208	0.439006	0.399517	0.367171	0.340417	0.361287	0.392454	0.426893	0.434061	0.436953	0.407248	0.392144	0.371993	0.37218	0.385022	0.376631	0.390001	0.402655	0.384557	0.390681	0.368032	0.344354	0.322921	0.270473	0.368359	0.520998
S35_opened	0.430574	0.434687	0.442453	0.446393	0.441509	0.433618	0.424528	0.419677	0.409509	0.389753	0.369667	0.35813	0.35185	0.352334	0.35481	0.353803	0.355994	0.382391	0.414601	0.448662	0.463347	0.461132	0.454397	0.421091	0.405793	0.396231	0.41689	0.430371	0.442706	0.436478	0.441636	0.424237	0.416707	0.384234	0.35407	0.346786	0.349651	0.397553	0.440655	0.439094	0.441365	0.398211	0.345719	0.32919	0.286134	0.296544	0.379774
S36_opened	0.402664	0.422986	0.44342	0.457069	0.457054	0.441698	0.408612	0.37443	0.35425	0.357115	0.378423	0.403542	0.420305	0.433204	0.440231	0.429471	0.394507	0.351016	0.308203	0.319654	0.376283	0.440687	0.491976	0.497015	0.489363	0.456074	0.427834	0.388665	0.362863	0.343543	0.36234	0.372429	0.401001	0.409423	0.414516	0.411765	0.377663	0.372372	0.389216	0.389656	0.408531	0.379427	0.339142	0.339597	0.319718	0.337321	0.39727
S37_opened	0.457218	0.464169	0.449285	0.416252	0.378258	0.351636	0.334073	0.33019	0.341923	0.367684	0.396307	0.410355	0.399436	0.376725	0.355656	0.353291	0.393454	0.469812	0.524081	0.549929	0.555125	0.565942	0.593332	0.596388	0.584663	0.524971	0.425347	0.271956	0.141035	0.199195	0.332978	0.409748	0.453892	0.449129	0.42617	0.401088	0.361724	0.365149	0.392914	0.412074	0.466293	0.482629	0.477823	0.475268	0.412038	0.334034	0.294024
S1_closed	0.351769	0.300153	0.309363	0.339219	0.345427	0.369462	0.422313	0.462783	0.45057	0.370719	0.230143	0.184719	0.403779	0.597734	0.705885	0.740674	0.720573	0.672211	0.612921	0.576291	0.567241	0.583677	0.612221	0.602792	0.548691	0.396543	0.146633	0.13944	0.352683	0.467201	0.520173	0.521333	0.509609	0.462638	0.403746	0.352919	0.309093	0.33418	0.380257	0.391214	0.404115	0.364285	0.311554	0.308613	0.302728	0.329501	0.37346
S2_closed	0.335831	0.351759	0.392619	0.440316	0.471952	0.478166	0.452211	0.393913	0.299463	0.213837	0.253446	0.381122	0.500818	0.591451	0.650302	0.674235	0.663679	0.628922	0.563474	0.481267	0.386257	0.299918	0.248933	0.219684	0.266217	0.336785	0.412235	0.45003	0.465627	0.454992	0.447866	0.40478	0.360409	0.313647	0.331566	0.400827	0.449861	0.495743	0.511576	0.4753	0.441128	0.369944	0.30796	0.289033	0.228735	0.277205	0.428793
S3_closed	0.3465	0.316059	0.315062	0.333921	0.343699	0.358159	0.384232	0.403731	0.399656	0.386278	0.379965	0.370484	0.345521	0.331716	0.362869	0.420319	0.468292	0.520456	0.57672	0.639343	0.6882	0.721913	0.742437	0.728516	0.690172	0.602093	0.462569	0.260168	0.0544567	0.178869	0.331114	0.425027	0.49153	0.50808	0.486435	0.431028	0.342399	0.313989	0.343588	0.361257	0.390004	0.367542	0.323989	0.258112	0.158735	0.353165	0.565623
S4_closed	0.397284	0.413575	0.423636	0.406452	0.352217	0.294075	0.294554	0.352696	0.401861	0.423379	0.433305	0.43784	0.428656	0.413764	0.395144	0.349888	0.261103	0.256355	0.410956	0.571442	0.674098	0.731168	0.760092	0.751638	0.72168	0.652771	0.550458	0.399249	0.22949	0.0940296	0.152059	0.27369	0.411872	0.503194	0.544636	0.537854	0.47606	0.421031	0.384916	0.352333	0.376729	0.375472	0.365007	0.374377	0.3432	0.33598	0.376673
S5_closed	0.406424	0.391171	0.375682	0.371653	0.372195	0.374664	0.385826	0.417761	0.452476	0.469116	0.464436	0.450168	0.435095	0.414676	0.349477	0.208096	0.207654	0.426444	0.595992	0.699039	0.750013	0.769126	0.767224	0.727204	0.654619	0.525189	0.347399	0.130761	0.099689	0.282927	0.440667	0.541371	0.603804	0.60781	0.57014	0.498249	0.385362	0.307055	0.294947	0.313281	0.368946	0.37093	0.347005	0.346757	0.32007	0.324869	0.370485
S6_closed	0.424498	0.406572	0.383386	0.36415	0.36389	0.382737	0.390676	0.387011	0.390456	0.408885	0.428883	0.436773	0.4204	0.366492	0.265245	0.215225	0.32354	0.458906	0.558787	0.635264	0.685575	0.715304	0.727231	0.698394	0.641434	0.540728	0.425797	0.314365	0.270585	0.276775	0.312225	0.320271	0.352342	0.384592	0.420989	0.440237	0.411795	0.38266	0.352774	0.312114	0.322529	0.311809	0.300604	0.314166	0.284881	0.298303	0.386505
S7_closed	0.361892	0.410212	0.465159	0.486778	0.457927	0.394807	0.326638	0.261892	0.221706	0.317238	0.45696	0.551906	0.601785	0.632107	0.651891	0.65307	0.627318	0.579076	0.50322	0.435178	0.405624	0.428081	0.471408	0.463469	0.41075	0.295755	0.192269	0.186092	0.256802	0.312036	0.376915	0.422811	0.466451	0.462569	0.424217	0.370839	0.32097	0.355634	0.417323	0.43756	0.450184	0.40532	0.345899	0.332672	0.302906	0.309505	0.369357
S8_closed	0.404482	0.44302	0.4654	0.46331	0.437468	0.392082	0.332133	0.295958	0.313757	0.363175	0.404533	0.416152	0.392064	0.349579	0.324196	0.357274	0.429603	0.501228	0.543824	0.578441	0.608044	0.638469	0.67145	0.679751	0.683251	0.662529	0.627713	0.553446	0.439242	0.274263	0.100932	0.113856	0.265356	0.358143	0.389763	0.373702	0.335537	0.370816	0.436669	0.463496	0.484377	0.44839	0.38692	0.321138	0.191642	0.268225	0.470041
S9_closed	0.35831	0.339242	0.354375	0.383513	0.400198	0.399489	0.373556	0.326963	0.306679	0.359009	0.432554	0.475552	0.472338	0.455234	0.475761	0.528313	0.569983	0.586797	0.571691	0.556603	0.553964	0.568368	0.586781	0.557605	0.480123	0.3191	0.101178	0.148851	0.327335	0.422393	0.471584	0.479355	0.489748	0.474796	0.453486	0.434407	0.403069	0.408382	0.414202	0.379028	0.358147	0.311569	0.285127	0.308771	0.302984	0.336453	0.415575
S10_closed	0.414671	0.402408	0.382921	0.374603	0.390234	0.417276	0.431671	0.436726	0.438975	0.441282	0.43453	0.39988	0.334436	0.289053	0.306836	0.342538	0.348534	0.327357	0.316378	0.390768	0.488472	0.558941	0.602194	0.606683	0.609311	0.595004	0.5801	0.53906	0.481755	0.399846	0.338105	0.279153	0.274045	0.297201	0.361697	0.433964	0.467051	0.488641	0.477978	0.419649	0.384776	0.338759	0.314985	0.328314	0.284031	0.256948	0.326872
S11_closed	0.457066	0.424752	0.370254	0.332811	0.343502	0.391671	0.435079	0.451921	0.429706	0.377514	0.33471	0.339747	0.372131	0.396362	0.392533	0.352613	0.289497	0.284453	0.369072	0.479367	0.555967	0.60282	0.637541	0.642716	0.641839	0.612513	0.564896	0.474473	0.359437	0.239568	0.208339	0.23389	0.291756	0.331757	0.39411	0.479545	0.542508	0.603468	0.636084	0.619997	0.592692	0.511815	0.400594	0.270275	0.0762892	0.347844	0.598952
S12_closed	0.432459	0.423131	0.394794	0.372455	0.375396	0.385559	0.372886	0.353713	0.355131	0.380959	0.412645	0.428276	0.412082	0.371715	0.333065	0.33727	0.397628	0.487354	0.556874	0.603572	0.621661	0.620464	0.608828	0.560025	0.492215	0.381347	0.259607	0.176404	0.239376	0.334	0.419074	0.455658	0.47617	0.457343	0.424744	0.391679	0.349193	0.357938	0.387881	0.392912	0.414882	0.393215	0.346254	0.228761	0.133048	0.435436	0.653717
S13_closed	0.45876	0.441833	0.420667	0.400512	0.379644	0.367495	0.36891	0.381968	0.391282	0.397409	0.404602	0.401291	0.374953	0.333373	0.24553	0.108677	0.335399	0.577962	0.718905	0.790803	0.819568	0.824264	0.814406	0.77646	0.716726	0.616288	0.481922	0.305813	0.107962	0.117514	0.331023	0.493893	0.597285	0.627925	0.603246	0.52886	0.398207	0.295256	0.288316	0.336178	0.416928	0.435135	0.410204	0.351048	0.187032	0.229552	0.454792
S14_closed	0.445296	0.44675	0.441923	0.432474	0.410276	0.378815	0.353397	0.357393	0.379826	0.400652	0.413483	0.419185	0.411007	0.387543	0.354319	0.329037	0.328433	0.370178	0.429998	0.49293	0.529196	0.53869	0.536855	0.509747	0.495443	0.468304	0.435733	0.360771	0.271442	0.215946	0.262221	0.314044	0.384829	0.445346	0.506238	0.557066	0.574737	0.599822	0.617218	0.606132	0.608316	0.572969	0.514801	0.45362	0.332149	0.201989	0.172909
S15_closed	0.379576	0.408227	0.429378	0.433528	0.416	0.383541	0.352122	0.348437	0.361914	0.376979	0.395718	0.407982	0.382106	0.318115	0.287468	0.318627	0.368674	0.469721	0.578726	0.663211	0.711562	0.738355	0.7569	0.752571	0.740138	0.699457	0.631047	0.508188	0.331041	0.11658	0.147543	0.339026	0.46506	0.504781	0.479595	0.421959	0.355283	0.362324	0.394507	0.384004	0.383951	0.367037	0.378128	0.427831	0.420617	0.393906	0.377555
S16_closed	0.282601	0.299852	0.342483	0.372821	0.386568	0.400136	0.415123	0.42666	0.417399	0.376327	0.31327	0.266493	0.276026	0.338081	0.412466	0.467418	0.499989	0.539242	0.581406	0.627952	0.662243	0.685537	0.701841	0.68781	0.657131	0.583539	0.466785	0.284267	0.0633028	0.157539	0.327013	0.424948	0.482271	0.491828	0.480891	0.457925	0.407153	0.387081	0.384492	0.35994	0.359749	0.332192	0.32327	0.36841	0.384895	0.407222	0.434022
S17_closed	0.413527	0.420068	0.405601	0.366052	0.330663	0.341035	0.386868	0.442745	0.476601	0.464843	0.400984	0.308798	0.256027	0.267825	0.289206	0.37976	0.52245	0.646372	0.718468	0.752383	0.754173	0.735581	0.70658	0.647641	0.571835	0.455197	0.314221	0.162234	0.146927	0.247191	0.351148	0.415305	0.468961	0.482961	0.473856	0.447515	0.393954	0.379431	0.395477	0.4039	0.442479	0.436392	0.404708	0.383421	0.324417	0.286678	0.293273
S18_closed	0.432268	0.394804	0.359335	0.359447	0.384311	0.397093	0.376821	0.348216	0.340162	0.351809	0.361879	0.362784	0.366643	0.376473	0.369649	0.376753	0.456642	0.579152	0.67376	0.734373	0.760891	0.76423	0.752536	0.708771	0.643081	0.533803	0.384556	0.183316	0.0389024	0.235078	0.377859	0.449479	0.478288	0.456189	0.418002	0.392456	0.372194	0.398779	0.425669	0.412281	0.411658	0.375682	0.342486	0.349458	0.316022	0.297603	0.340027
S19_closed	0.388957	0.378759	0.373145	0.354434	0.336168	0.350614	0.373435	0.382826	0.382569	0.384165	0.406806	0.459356	0.512387	0.538059	0.507402	0.387913	0.215202	0.274016	0.459362	0.594336	0.662843	0.68494	0.675467	0.61611	0.524806	0.393147	0.270151	0.193872	0.225614	0.294399	0.378415	0.428545	0.468142	0.46784	0.451378	0.42853	0.383242	0.367497	0.361312	0.33291	0.337199	0.320355	0.31921	0.3511	0.334503	0.352186	0.431572
S20_closed	0.351599	0.397495	0.404366	0.408988	0.437327	0.471794	0.481158	0.466847	0.434568	0.384975	0.328046	0.302039	0.312574	0.281462	0.150076	0.313626	0.56231	0.719111	0.799119	0.839198	0.855009	0.858095	0.854363	0.831587	0.792945	0.718268	0.597938	0.413791	0.207902	0.228492	0.381404	0.485039	0.523439	0.493406	0.422725	0.352796	0.310204	0.348982	0.392572	0.390307	0.401116	0.38155	0.366283	0.385358	0.361608	0.354296	0.396193
S21_closed	0.349567	0.396694	0.451193	0.465872	0.440189	0.406832	0.384508	0.370853	0.358584	0.361936	0.37645	0.376434	0.358831	0.348382	0.337147	0.31331	0.348818	0.472576	0.587797	0.666148	0.700498	0.700346	0.672021	0.593932	0.487716	0.354813	0.259544	0.221224	0.24569	0.286404	0.357461	0.405363	0.439764	0.422007	0.38404	0.361324	0.349757	0.384978	0.419355	0.415673	0.427936	0.40374	0.373315	0.376147	0.354454	0.36342	0.404211
S22_closed	0.332238	0.336208	0.353695	0.37993	0.406431	0.421459	0.405019	0.362244	0.332361	0.364167	0.433022	0.487418	0.500755	0.469319	0.385526	0.282487	0.322868	0.488549	0.625078	0.714604	0.761033	0.778772	0.776186	0.736667	0.66561	0.54063	0.370565	0.168176	0.0893256	0.213764	0.319625	0.378469	0.425223	0.43449	0.424218	0.404522	0.364932	0.3606	0.370931	0.367209	0.399344	0.390365	0.357177	0.343413	0.306271	0.313978	0.373491
S23_closed	0.323176	0.360599	0.398795	0.417247	0.421439	0.424623	0.422842	0.420292	0.42119	0.42443	0.413649	0.366531	0.282399	0.24068	0.289984	0.355313	0.451173	0.573478	0.664359	0.722604	0.75281	0.769516	0.782461	0.775617	0.760243	0.71516	0.633787	0.482711	0.264034	0.123997	0.274547	0.412967	0.48737	0.495693	0.467517	0.431646	0.39035	0.401133	0.426638	0.418654	0.420287	0.380526	0.34517	0.36638	0.362496	0.361314	0.370502
S24_closed	0.487372	0.497618	0.47715	0.444922	0.418305	0.396108	0.362478	0.330532	0.323133	0.347929	0.380609	0.392	0.375839	0.352851	0.33703	0.353815	0.423122	0.519461	0.58706	0.616273	0.594473	0.525874	0.431374	0.322062	0.291938	0.322736	0.380365	0.40068	0.394991	0.367155	0.368284	0.366515	0.391133	0.401751	0.414638	0.429427	0.425301	0.445127	0.455868	0.422815	0.402188	0.351352	0.312154	0.326971	0.324535	0.352696	0.405783
S25_closed	0.321024	0.353989	0.405142	0.438326	0.447402	0.444147	0.431141	0.418294	0.408679	0.399636	0.392742	0.39669	0.402737	0.390361	0.343369	0.294715	0.32532	0.431847	0.528347	0.597177	0.631225	0.642271	0.641833	0.607683	0.559301	0.473207	0.364086	0.220176	0.132348	0.218191	0.345486	0.421562	0.475462	0.487766	0.476048	0.438888	0.362152	0.32722	0.351072	0.383078	0.440347	0.447868	0.433278	0.435624	0.39737	0.36425	0.354877
S26_closed	0.390336	0.387307	0.393714	0.41494	0.43231	0.430861	0.413735	0.407338	0.41021	0.400716	0.371637	0.345582	0.351521	0.388759	0.423079	0.425124	0.383132	0.332844	0.335138	0.409059	0.472986	0.499732	0.499269	0.456146	0.416852	0.383937	0.39655	0.406853	0.4015	0.360095	0.33394	0.32199	0.377161	0.437435	0.493166	0.528698	0.519696	0.5071	0.479924	0.421325	0.393803	0.343623	0.304112	0.318467	0.316211	0.334473	0.36632
S27_closed	0.388833	0.404697	0.430302	0.43787	0.420001	0.386658	0.340176	0.312111	0.3472	0.424831	0.490994	0.521054	0.511992	0.478417	0.442011	0.433648	0.466415	0.524061	0.56092	0.57726	0.568945	0.542197	0.494968	0.385943	0.238489	0.121105	0.250228	0.393682	0.492603	0.534329	0.547793	0.512209	0.4615	0.382859	0.327603	0.330255	0.350842	0.400893	0.435116	0.426179	0.431083	0.402284	0.370149	0.368881	0.327406	0.294937	0.308922
S28_closed	0.40075	0.381914	0.369387	0.364848	0.368146	0.380012	0.393656	0.410028	0.420629	0.418754	0.402209	0.373299	0.344545	0.341218	0.34881	0.330321	0.345827	0.470128	0.6031	0.7004	0.753324	0.773093	0.764652	0.705129	0.58868	0.385704	0.115176	0.162194	0.354592	0.462938	0.541095	0.586078	0.622021	0.615645	0.575589	0.501188	0.380469	0.291502	0.283395	0.314765	0.373787	0.37035	0.331876	0.279057	0.187734	0.316622	0.509053
S29_closed	0.34136	0.349654	0.38223	0.416545	0.427808	0.412718	0.382184	0.363399	0.364069	0.372375	0.375746	0.371705	0.350339	0.313464	0.30215	0.364466	0.467821	0.569743	0.63766	0.680381	0.698806	0.704173	0.706628	0.686958	0.663431	0.613546	0.538235	0.398694	0.190408	0.0813285	0.289124	0.433057	0.513908	0.533425	0.528201	0.520705	0.496199	0.489607	0.468814	0.403464	0.355203	0.290106	0.256986	0.281953	0.26674	0.282678	0.370257
S30_closed	0.440732	0.444918	0.439579	0.425122	0.404417	0.382613	0.353939	0.339339	0.364583	0.41376	0.449358	0.452338	0.426974	0.405006	0.408879	0.426528	0.436768	0.440627	0.422044	0.392109	0.353533	0.343147	0.38834	0.42856	0.46439	0.462218	0.449316	0.412433	0.375368	0.336394	0.340998	0.350677	0.388122	0.404248	0.410957	0.407346	0.378146	0.384708	0.409679	0.411475	0.427017	0.392504	0.349065	0.36005	0.357083	0.368904	0.393916
S31_closed	0.371449	0.365882	0.35301	0.333495	0.338067	0.384031	0.434273	0.458502	0.445304	0.407402	0.363202	0.315477	0.279362	0.319464	0.406016	0.465023	0.499792	0.558448	0.628774	0.696688	0.742028	0.764455	0.762681	0.711638	0.607269	0.425311	0.188047	0.060296	0.245387	0.361551	0.445657	0.491086	0.523848	0.511918	0.467425	0.397371	0.303176	0.276691	0.303458	0.31058	0.331545	0.323943	0.32945	0.360141	0.336934	0.353927	0.439213
S32_closed	0.325223	0.367732	0.440193	0.485985	0.488161	0.455907	0.401846	0.346046	0.309993	0.331583	0.397935	0.452683	0.46173	0.431256	0.388447	0.37081	0.397315	0.444754	0.456207	0.44842	0.46191	0.522674	0.606897	0.658262	0.68841	0.672775	0.613445	0.480669	0.278117	0.0488141	0.205609	0.357337	0.459052	0.505234	0.525285	0.527817	0.494328	0.464429	0.421919	0.345636	0.312402	0.276178	0.273095	0.320569	0.320994	0.319949	0.348228
S33_closed	0.401486	0.361681	0.339783	0.366528	0.412931	0.4374	0.423737	0.397103	0.383616	0.382863	0.373439	0.349942	0.331258	0.32578	0.329957	0.380153	0.474782	0.576436	0.644831	0.682661	0.686015	0.660254	0.609434	0.509867	0.388781	0.250332	0.166797	0.177444	0.265316	0.358707	0.453552	0.505428	0.53691	0.521048	0.477636	0.417069	0.334822	0.307547	0.323469	0.333684	0.377704	0.386905	0.382578	0.394415	0.363941	0.350279	0.373446
S34_closed	0.40171	0.37299	0.350855	0.359986	0.394481	0.428548	0.427579	0.385767	0.339679	0.355036	0.421238	0.476984	0.487785	0.454697	0.39554	0.347774	0.354122	0.420594	0.491108	0.547343	0.566873	0.545694	0.483219	0.357486	0.241346	0.229444	0.340159	0.44047	0.517041	0.55703	0.587439	0.580916	0.560401	0.494097	0.398867	0.29739	0.214101	0.242486	0.308408	0.339881	0.374202	0.364217	0.355754	0.393122	0.387853	0.371406	0.374828
S35_closed	0.465798	0.460879	0.448214	0.416747	0.364975	0.323191	0.325503	0.36753	0.412046	0.445781	0.462784	0.445989	0.386267	0.319107	0.300541	0.334708	0.381224	0.425601	0.444671	0.449749	0.442665	0.43739	0.439832	0.414452	0.404752	0.40428	0.436222	0.456929	0.468257	0.451734	0.438464	0.400617	0.373546	0.321777	0.29432	0.339925	0.402038	0.46266	0.473984	0.419815	0.382026	0.339676	0.332926	0.383246	0.399255	0.410285	0.422673
S36_closed	0.409386	0.431252	0.452981	0.45415	0.424084	0.372544	0.324707	0.3217	0.355604	0.391446	0.414545	0.422403	0.413118	0.397818	0.368448	0.291286	0.203288	0.307558	0.479043	0.607521	0.678393	0.710682	0.721576	0.699103	0.663701	0.598868	0.515159	0.386693	0.225983	0.0918606	0.207046	0.339639	0.452479	0.511153	0.526042	0.498592	0.418489	0.356512	0.341593	0.349069	0.40103	0.406474	0.384382	0.354697	0.249152	0.228467	0.380601
S37_closed	0.512498	0.472145	0.40911	0.360897	0.343939	0.343041	0.340417	0.355666	0.39199	0.423529	0.429954	0.409049	0.364834	0.305031	0.276833	0.362566	0.489466	0.593337	0.653317	0.688375	0.703813	0.70962	0.710684	0.682089	0.635255	0.544526	0.41035	0.212092	0.0219176	0.234643	0.39474	0.479303	0.514675	0.488866	0.43199	0.372585	0.311462	0.315087	0.365943	0.418354	0.497278	0.526647	0.522361	0.500747	0.393501	0.249175	0.23335

[truncated: 60 more sheets: Fig_2E, Fig_3B, Fig_3C, Fig_3D, Fig_3E, Fig_3F, Fig_3G, Fig_4A, Fig_4B, Fig_4C, Fig_4D, Fig_4E, Fig_4F, Fig_4G, Fig_4H, Fig_4I, Fig_5A, Fig_5B, Fig_5C, Fig_5D …]
